# Supplementary material for: Virtual Design of 3D-Printed Bone Tissue Engineered Scaffold Shape Using Mechanobiological Modeling: Relationship of Scaffold Pore Architecture to Bone Tissue Formation
Source: Polymers (Basel). 2023 Sep 28;15(19):3918. doi: 10.3390/polym15193918 (PMC10575293; doi:10.3390/polym15193918)
Supplement: Supplementary file 1 [file polymers-15-03918-s001.zip]

Archive with 2 entries (2 files):
- mechanobiological_model.ipynb
- mechanobiological_model.py
